# Supplementary material for: Propofol suppresses hormones levels more obviously than sevoflurane in pediatric patients with craniopharyngioma: A prospective randomized controlled clinical trial
Source: PLoS One. 2023 Jul 28;18(7):e0288863. doi: 10.1371/journal.pone.0288863 (PMC10381029; doi:10.1371/journal.pone.0288863)
Supplement: S2 Dataset — (XLS) [file pone.0288863.s005.xls]

## Sheet: T0
Case Number	GC（ug/ml)	TSH(uIU/ml)	FT3(pg/ml)	TT3(ng/ml)	FT4(ng/dl)	TT4(ng/ml)	ACTH（pg/ml)	FSH（mIU/ml)	LH（mIU/ml)	PRL（ng/ml)	GH（ng/ml)
47062	1.12	0.023	2.9	1.19	0.86	8.59	7.49	0.2	0.2	26.15	0.05
47158	16.17	2.002	2.88	1.37	0.95	8.24	79.07	0.78	28	60.04	1.09
23998	1.08	0.076	1.78	0.79	0.57	7.4	5.54	0.2	0.2	25.9	0.05
43637	6.12	1.365	3.37	1.11	1.05	6.68	35.75	4.58	1	19.94	0.499
47326	0.68	1.837	1.87	0.74	0.5	4.8	9.9	1.2	0.2	7.52	0.769
47423	14.86	7.844	3.38	1.22	1.01	7.55	79.46	0.29	0.2	24.35	0.995
47514	1.39	0.528	2.56	0.77	0.92	6.4	5.98	0.2	0.2	21.8	0.405
23848	1.51	0.073	2.41	0.73	1.41	10.25	4.97	0.2	0.2	7.89	0.139
47988	1.61	1.74	2.53	0.89	0.63	4.35	18.51	0.85	0.2	1.49	1.47
47961	4.91	0.035	3.14	1.19	0.94	7.53	8.38	0.2	0.2	51.09	0.655
49773	10.06	4.821	4.47	1.51	1	7.66	48.01	0.89	0.23	26.53	0.845
46131	6.42	1.659	3.53	1.18	1.23	8.44	35.5	0.89	0.2	26.58	0.88
49835	11.69	2.132	2.92	0.91	0.89	6.81	36.48	5.86	2.3	17.63	0.435
49925	0.4	0.044	2.64	0.94	0.71	6	5.15	0.37	0.2	12.8	0.056
49933	13.8	3.882	3.63	1.67	1.06	8.25	30.62	0.61	0.2	10.11	2.98
50045	5.57	0.343	2.53	0.83	0.98	6.54	18.95	3.62	1.27	13.98	0.956
50163	6.59	1.412	2.64	0.78	0.92	0.92	15.12	6.1	4.46	21.61	0.349
50224	0.099	1.936	4.73	1.68	8.6	29.7	14.29	2.95	0.25	4	2.08
50228	1.55	0.009	3.24	1	1.29	9.36	22.37	0.26	0.2	12.73	0.405
50269	18.78	4.319	3.21	1.21	0.94	9.15	30.38	0.33	0.2	32.57	0.118
48539	2.16	0.026	2.05	0.75	0.71	5.97	24.14	0.2	0.2	2.08	0.058
50505	10.78	8.91	2.61	0.92	0.56	4.98	42.37	0.49	0.2	43.81	1.05
50527	3.85	4.274	2.28	0.99	0.53	4.64	24.21	0.69	0.2	28.47	0.982
51130	0.65	3.086	1.16	0.43	0.64	4.6	9.52	1.71	0.33	6.64	0.479
27106	0.4	0.948	1.52	0.65	0.71	5.21	6.34	0.22	0.2	37.88	0.05
51257	8.01	0.011	2.04	0.66	0.98	7.71	5.62	0.21	0.2	0.77	0.05
51316	6.63	3.608	2.54	0.89	0.75	6.32	27	0.84	0.2	32.15	1.11
51293	24.04	7.942	3.83	1.39	1.2	7.76	54.62	1.09	0.2	38.09	0.211
51318	1.16	1.59	2.09	0.58	0.94	9.47	7.69	1.39	2.59	99.72	0.05
51694	1.08	0.737	2.76	0.88	1.51	11.13	7.07	0.64	0.23	24.2	2.46
51646	14.89	2.808	2.93	0.92	1.37	8.71	38.06	6.17	1.59	20.78	0.576
50408	0.4	3.409	2.38	1.06	0.3	3.52	42.17	0.5	0.2	27.73	0.827

## Sheet: T1
Case Number	GC（ug/ml)	TSH(uIU/ml)	FT3(pg/ml)	TT3(ng/ml)	FT4(ng/dl)	TT4(ng/ml)	ACTH（pg/ml)	FSH（mIU/ml)	LH（mIU/ml)	PRL（ng/ml)	GH（ng/ml)	IGF-1（ng/ml）
47062	1.25	0.008	3.18	1.12	1.03	9.94	3.39
47158	21.37	1.515	2.52	1.03	0.92	6.99	8.86
23998	8.1	0.13	1.52	0.72	0.62	8.6	3.45
43637	7.62	0.611	3.77	1.07	1.68	10.45	9.83
47326	2.78	0.624	1.78	0.53	0.99	6.43	2.47
47423	3.83	3.489	2.93	0.8	1.45	8.85	6.02
47514	20.81	0.133	2.03	0.44	2.36	10.92	1.67
23848	1.41	0.011	2.01	0.43	2.11	7.95	3.48
47988	1.33	1.937	2.43	0.66	0.92	4.9	3.08
47961	0.4	0.14	1.58	0.49	0.79	4.99	4.19
49773	6.46	0.567	3.31	0.76	1.39	6.96	5.1
46131	11.07	0.226	3.06	0.63	2.23	9.99	3.27
49835	1.54	0.545	3.09	0.69	2.1	12.16	4.23
49925	0.4	0.024	1.31	0.39	1.12	7.01	2.61
49933	2.56	0.964	2.9	0.9	1.39	7.14	6.21
50045	11.11	0.1	2.29	0.6	1.76	9.15	3.66
50163	4	1.855	2.97	0.66	1.71	7.89	8.68
50224	2.83	4.064	2.29	0.86	0.91	7.81	4.61
50228	4.46	0.01	2.6	0.55	1.73	7.15	5.66
50269	3.01	1.278	2.55	0.72	1.57	10.41	4.08
48539	1.63	0.015	1.62	0.51	1.17	7.49	4.02
50505	14.88	0.466	2.05	0.49	1.54	7.61	1.29
50527	7.67	0.846	1.55	0.51	1.13	6.83	2.11
51130	8.32	0.622	2.19	0.64	1.39	9.28	5.82
27106	0.5	0.191	1.57	0.34	2.02	9.88	5.3
51257	10.92	0.008	2.01	0.44	1.88	10.82	2.49
51316	3.44	3.599	2.27	0.51	1.58	8.72	5.77
51293	10.48	2.595	3.66	0.86	2.27	10.53	5.08
51318	0.42	0.746	2.19	0.4	2.48	10.03	4.85
51694	0.46	1.675	2.61	0.57	2.58	10.01	2.31
51646	0.4	0.185	2.35	0.49	2.74	10.69	2.44
50408	0.4	0.622	1.24	0.37	0.86	6.62	3.45

## Sheet: T2
Case Number	GC（ug/ml)	TSH(uIU/ml)	FT3(pg/ml)	TT3(ng/ml)	FT4(ng/dl)	TT4(ng/ml)	ACTH（pg/ml)	FSH（mIU/ml)	LH（mIU/ml)	PRL（ng/ml)	GH（ng/ml)	IGF-1（ng/ml）
47062	0.4	0.028	1.22	0.39	0.82	8.66	6.46
47158	5.4	0.24	1.59	0.67	0.86	6.4	10.04
23998	5.12	0.255	1.3	0.57	0.8	8.92	5.67
43637	8.92	1.183	2.8	0.91	1.31	8.78	21.92
47326	4.54	0.695	1.47	0.47	0.83	5.26	6.47
47423	2.23	0.337	2.25	0.58	0.97	5.45	26.49
47514	0.48	0.736	1.06	0.3	1.29	6.62	5.99
23848	0.81	0.017	2.11	0.45	1.97	7.47	10.48
47988	0.94	0.217	1.81	0.46	0.66	3.05	7.15
47961	0.4	0.058	1.19	0.35	0.61	3.08	6.79
49773	15.38	1.75	1.14	0.75	1.14	6.29	36.45
46131	11.23	0.245	2.26	0.48	1.52	6.02	34.81
49835	1.37	1.538	1.93	0.64	1.35	11.12	9.58
49925	0.4	0.021	1.33	0.4	1.13	7.16	3.04
49933	18.18	1.645	2.72	0.79	1.08	5.51	38.53
50045	5.3	0.093	2.24	0.6	1.57	7.68	5.53
50163	1.46	0.088	2.36	0.59	1.41	7.97	7.23
50224	2.38	0.517	2.21	0.78	0.81	6.6	2.37
50228	1.58	0.023	2.38	0.52	1.47	5.98	6.59
50269	2.57	0.255	2.17	0.68	1.23	8.83	4.02
48539	1.39	0.023	1.4	0.46	0.88	5.98	6.59
50505	4.85	0.063	1.8	0.41	1.15	4.94	1.59
50527	5.91	0.367	1.46	0.45	0.89	5.46	12.83
51130	4.13	0.099	1.99	0.62	1.25	8.01	4.22
27106	4.83	0.279	1.48	0.32	1.63	7.21	38.77
51257	1.54	0.02	1.55	0.32	1.22	5.23	3.21
51316	10.85	0.497	2.29	0.55	1.4	7.85	37.47
51293	20.24	0.811	3.27	0.78	1.88	8.79	27.93
51318	6.04	0.393	2.42	0.47	2.54	10.79	12.43
51694	9.99	0.482	2.59	0.59	1.84	7.48	19.56
51646	0.68	0.058	1.68	0.42	2.03	7.81	8.73
50408	0.4	0.287	1.05	0.55	0.3	3.49	5.22

## Sheet: T3
Case Number	Postoprative Hospital stay (Day)	GC（ug/ml)	TSH(uIU/ml)	FT3(pg/ml)	TT3(ng/ml)	FT4(ng/dl)	TT4(ng/ml)	ACTH（pg/ml	FSH（mIU/ml)	LH（mIU/ml)	PRL（ng/ml)	GH（ng/ml)
47062	9	18.09	0.139	0.95	0.49	1.23	8.45	2.49	0.2	0.2	13.05	0.05
47158	7	9.97	0.416	0.88	0.32	0.77	5.89	8.01	0.4	0.31	12.81	0.54
23998	7	4.15	0.047	1.08	0.37	0.92	8.08	2.77	0.2	0.2	11.82	0.05
43637	15	5.96	0.153	1.5	0.51	1.01	6.23	3.97	0.85	0.2	6.65	0.245
47326	4	1.09	0.23	1.28	0.44	0.7	6.67	4.67	0.2	0.2	2.44	0.715
47423	11	5.08	0.062	1.72	0.63	0.92	7.36	5.89	0.73	0.32	1.49	0.732
47514	5	5.07	0.027	1.01	0.31	0.72	5.22	1.99	0.2	0.2	7.27	0.05
23848	8	2.23	0.014	1.92	0.48	1.31	6.02	1.24	0.2	0.2	3.82	0.05
47988	21	4.33	0.032	1.52	0.55	0.79	6.45	2.86	0.2	0.2	0.47	0.05
47961	4	0.66	0.104	0.91	0.35	0.37	3.25	4.19	0.25	0.2	23.26	0.326
49773	10	11.46	0.557	2.53	0.92	1.12	9.85	4.08	0.2	0.2	8.84	1.97
46131	20	1.76	0.006	1.92	0.73	1.19	10.47	2.89	0.2	0.2	18.07	1
49835	5	0.85	0.498	1.54	0.48	1.29	10.03	5.69	1.48	0.2	1.68	0.218
49925	5	0.4	0.381	0.88	0.3	0.73	5.19	3.41	0.2	0.2	4.27	0.05
49933	6	0.94	0.104	0.88	0.36	0.59	3.44	8.05	0.57	0.2	7.96	1.33
50045	8	4.44	0.01	1.45	0.46	0.97	7.21	4.74	0.62	0.2	4.66	0.478
50163	8	0.82	0.01	1.27	0.4	0.71	4.92	2.74	0.3	0.2	0.52	0.174
50224	5	0.92	0.009	1.48	0.65	0.9	9.51	1.74	0.2	0.2	0.58	0.05
50228	3	0.4	0.989	0.88	0.32	0.7	5.14	10.03	0.75	1.25	1.23	0.202
50269	3	0.8	0.587	1.4	0.41	1.27	9.74	7.56	0.68	0.2	0.64	0.05
48539	17	6.81	0.074	1.26	0.43	0.77	6.95	12.07	0.2	0.2	0.47	0.05
50505	10	35.36	0.065	1.52	0.48	1.18	7.6	4.24	0.2	0.2	10.95	0.502
50527	9	21.66	0.02	1.23	0.56	1.18	8.61	3.36	0.2	0.2	9.46	0.491
51130	6	0.52	0.009	1.36	0.45	1.01	7.4	6.54	0.2	0.2	0.47	0.05
27106	10	9	0.073	1.58	0.41	1.69	9.49	3.17	0.31	0.2	10	0.05
51257	14	0.4	0.005	1.02	0.26	1.03	5.54	2.81	0.2	0.2	0.21	0.05
51316	5	7.42	0.031	1.61	0.4	1.46	8.46	5.4	0.2	0.2	10.7	0.555
51293	10	6.23	0.04	1.5	0.43	1.02	7.18	5.46	0.2	0.2	12.45	0.105
51318	6	1.67	0.098	1.92	0.49	1.43	9.5	1.53	0.6	0.2	4.59	0.05
51694	9	2.36	0.012	3.81	1.06	1.82	9.8	3.53	0.2	0.2	26.94	1.23
51646	4	0.4	0.2	1.66	0.48	1.14	7.84	3.81	1.54	0.2	6.92	0.05
50408	9	0.56	0.046	1.01	0.39	0.71	6.76	3.5	0.2	0.2	9.24	0.413

## Sheet: 术后3天
病例号	GC（ug/ml)	TSH(uIU/ml)	FT3(pg/ml)	TT3(ng/ml)	FT4游离甲状腺素(ng/dl)	TT4甲状腺素(ng/ml)	FSH（mIU/ml)	LH（mIU/ml)	PRL（mg/ml)	GH（ng/ml)	ACTH（pg/ml)	IGF-1（ng/ml）
47988

## Sheet: Intraoperative information
Case number	Length of operation (min)	BP of AIOR	SBP of AIOR	DBP of AIOR	MAP of AIOR	Peak BP	Peak SBP	Peak DBP	Peak MAP	BP of EO	SBP of EO	DBP of EO	MAP of EO	HR of AIOR	Peak HR	HR of EO	Allogeneic transfution (Y1/N2)	RBC	Plasma	Autologous RBC	Fluid infusion volume	Urine	Blood loss	Total fluid loss
47062	345	95/55	95	55	68.3333	126/75	126	75	92	114/66	114	66	82	100	109	91	2	0	0	50	4750	1300	150	1450
47158	469	110/75	110	75	86.6667	116/73	116	73	87.3333	115/68	115	68	83.6667	80	108	78	1	200	0	150	3150	1700	300	2000
23998	699	102/59	102	59	73.3333	124/79	124	79	94	122/60	122	60	80.6667	61	103	71	2	0	0	250	7450	3700	550	4250
43637	590	116/63	116	63	80.6667	133/78	133	78	96.3333	116/69	116	69	84.6667	111	133	103	1	400	0	250	6450	3800	550	4350
47326	520	99/63	99	63	75	119/67	119	67	84.3333	98/58	98	58	71.3333	111	135	115	1	400	0	200	3650	1500	450	1950
47423	295	110/60	110	60	76.6667	137/74	137	74	95	122/50	122	50	74	103	140	100	1	200	0	0	2000	650	150	800
47514	611	118/70	118	70	86	131/77	131	77	95	114/41	114	41	65.3333	83	107	80	2	0	0	100	3100	1300	200	1500
23848	390	124/72	124	72	89.3333	153/93	153	93	113	121/53	121	53	75.6667	56	81	69	1	400	0	150	5250	2200	400	2600
47988	391	115/67	115	67	83	121/66	121	66	84.3333	105/53	105	53	70.3333	112	133	106	1	400	0	250	3100	1000	550	1550
47961	466	104/67	104	67	79.3333	127/77	127	77	93.6667	109/63	109	63	78.3333	112	113	93	1	400	0	150	3800	2300	550	2850
49773	435	101/65	101	65	77	121/47	121	47	71.6667	99/46	99	46	63.6667	100	120	88	1	200	200	125	3225	1000	350	1350
46131	480	109/54	109	54	72.3333	134/78	134	78	96.6667	94/35	94	35	54.6667	94	126	85	1	400	0	125	3975	2200	500	2700
49835	379	97/62	97	62	73.6667	122/67	122	67	85.3333	111/59	111	59	76.3333	85	125	90	1	200	100	100	4100	2200	300	2500
49925	264	113/73	113	73	86.3333	146/78	146	78	100.667	120/68	120	68	85.3333	65	101	75	2	0	0	0	2825	1400	250	1650
49933	303	87/52	87	52	63.6667	119/77	119	77	91	87/51	87	51	63	121	153	108	1	200	0	0	2050	1050	100	1150
50045	308	113/60	113	60	77.6667	138/77	138	77	97.3333	99/59	99	59	72.3333	79	123	89	2	0	0	100	2850	1900	250	2150
50163	258	134/73	134	73	93.3333	137/79	137	79	98.3333	124/68	124	68	86.6667	72	73	70	2	0	0	0	2700	1000	100	1100
50224	240	76/47	76	47	56.6667	104/70	104	70	81.3333	86/47	86	47	60	111	112	92	1	200	0	0	1900	900	150	1050
50228	415	79/57	79	57	64.3333	106/56	106	56	72.6667	95/48	95	48	63.6667	110	143	104	1	300	0	0	2250	450	350	800
50269	466	124/77	124	77	92.6667	122/74	122	74	90	101/52	101	52	68.3333	92	124	88	1	400	0	0	4100	3000	300	3300
48539	425	117/76	117	76	89.6667	136/90	136	90	105.333	104/56	104	56	72	89	101	83	2	0	0	125	4125	3000	300	3300
50505	325	120/76	120	76	90.6667	140/97	140	97	111.333	101/51	101	51	67.6667	116	122	83	1	200	0	100	3550	3150	250	3400
50527	300	86/61	86	61	69.3333	101/66	101	66	77.6667	88/45	88	45	59.3333	108	126	83	1	200	0	100	2450	1700	250	1950
51130	351	104/60	104	60	74.6667	122/56	122	56	78	112/43	112	43	66	64	88	62	2	0	0	125	3700	2200	300	2500
27106	440	90/48	90	48	62	119/61	119	61	80.3333	97/50	97	50	65.6667	70	121	76	1	300	0	0	7000	4000	450	4450
51257	621	128/59	128	59	82	134/84	134	84	100.667	126/52	126	52	76.6667	94	118	88	1	800	200	600	6200	4000	1300	5300
51316	472	127/83	127	83	97.6667	136/74	136	74	94.6667	107/54	107	54	71.6667	91	106	98	1	200	0	0	3000	2000	300	2300
51293	400	120/58	120	58	78.6667	120/65	120	65	83.3333	96/46	96	46	62.6667	102	158	92	1	300	0	100	2500	1600	300	1900
51318	520	123/71	123	71	88.3333	123/78	123	78	93	140/71	140	71	94	75	100	86	2	0	0	200	4900	3500	450	3950
51694	410	102/56	102	56	71.3333	113/58	113	58	76.3333	109/44	109	44	65.6667	110	115	106	1	200	0	100	2350	1600	200	1800
51646	715	105/54	105	54	71	140/67	140	67	91.3333	115/59	115	59	77.6667	58	93	75	1	400	0	0	5700	4000	300	4300
50408	418				75				93				72	98	101	98		0	0	125	3650	2100	250	2350

## Sheet: Statistics
Case Number	Age (Y)	Gender (Male1/Female2)	Highth (m)		Weight (kg)	BMI	Preoperative desmopressin replacement (Y1/N2)	First1/Recurrence2	Tumor volume (mm)	Length	Width	Height	Pathological diagnosis	Length of hospital stay
47062	14	1	1.45	145	72	34.2449	1	2	11*10*8	11	10	8	Adamantinomatous CP	20
47158	9	1	1.34	134	27	15.0368	2	1	25*17*17	25	17	17	Adamantinomatous CP	14
23998	15	2	1.75	175	95	31.0204	1	2	43*30*23	43	30	23	Adamantinomatous CP	25
43637	9	2	1.32	132	42	24.1047	2	2	15*14*11	15	14	11	Adamantinomatous CP	19
47326	4	1	0.95	95	32	35.4571	2	2	79*75*75	79	75	75	Adamantinomatous CP	53
47423	4	2	0.98	98	15	15.6185	2	1	32*18*17	32	18	17	Adamantinomatous CP	26
47514	6	1	1.08	108	21	18.0041	1	2	32*17*14	32	17	14	Adamantinomatous CP	19
23848	17	1	1.81	181	71	21.6721	1	2	32*30*28	32	30	28	Adamantinomatous CP	22
47988	6	1	1.1	110	18	14.876	2	2	35*33*25	35	33	25	Adamantinomatous CP	47
47961	4	1	0.98	98	20	20.8247	1	2	35*26*23	35	26	23	Adamantinomatous CP	28
49773	4	1	1.07	107	17	14.8485	2	1	50*48*28	50	48	28	Adamantinomatous CP	17
46131	5	1	1.08	108	17	14.5748	1	2	40*32*32	40	32	32	Adamantinomatous CP	24
49835	11	2	1.43	143	36	17.6048	2	1	24*23*21	24	23	21	Adamantinomatous CP	18
49925	11	2	1.5	150	55	24.4444	1	2	12*11*10	12	11	10	Adamantinomatous CP	18
49933	1	1	0.83	83	12	17.4191	2	1	22*13*11	22	13	11	Adamantinomatous CP	22
50045	9	2	1.16	116	22	16.3496	2	1	21*16*15	21	16	15	Adamantinomatous CP	17
50163	12	2	1.65	165	53	19.4674	2	1	40*32*32	40	32	32	Adamantinomatous CP	25
50224	3	2	0.86	86	13	17.5771	2	1	25*21*20	25	21	20	Adamantinomatous CP	16
50228	5	1	0.96	96	17	18.4462	1	2	14*12*9	14	12	9	Adamantinomatous CP	21
50269	11	2	1.29	129	33	19.8305	2	1	29*25*22	29	25	22	Adamantinomatous CP	12
48539	9	1	1.3	130	25	14.7929	2	2	18*16*13	18	16	13	Adamantinomatous CP	27
50505	4	2	0.93	93	14	16.1868	2	1	24*21*17	24	21	17	Adamantinomatous CP	22
50527	3	1	0.92	92	13	15.3592	2	1	26*22*20	26	22	20	Adamantinomatous CP	19
51130	12	1	1.6	160	48	18.75	2	1	39*30*28	39	30	28	Adamantinomatous CP	18
27106	13	2	1.5	150	55	24.4444	1	2	80*52*46	80	52	46	Adamantinomatous CP	24
51257	9	2	1.14	114	23	17.6978	1	2	75*34*31	75	34	31	Adamantinomatous CP	23
51316	8	2	1.22	122	22	14.781	2	1	45*42*32	45	42	32	Adamantinomatous CP	15
51293	4	2	0.93	93	16	18.4992	2	1	23*21*18	23	21	18	Adamantinomatous CP	23
51318	17	2	1.63	163	75	28.2284	2	1	36*35*33	36	35	33	Adamantinomatous CP	30
51694	2	1	0.88	88	14	18.0785	2	1	37*32*29	37	32	29	Adamantinomatous CP	23
51646	12	2	1.47	147	32	14.8086	2	1	84*62*54	84	62	54	Adamantinomatous CP	41
50408	15	1	1.71	171	85	29.0688	2	1	23*22*22	23	22	22	Adamantinomatous CP	18
